# Supplementary material for: Assessment of the Chemical Diversity and Functional Properties of Secondary Metabolites from the Marine Fungus Asteromyces cruciatus
Source: J Fungi (Basel). 2024 Dec 24;11(1):3. doi: 10.3390/jof11010003 (PMC11766682; doi:10.3390/jof11010003)
Supplement: Supplementary file 1 [file jof-11-00003-s001.zip]

Archive with 1 entries (1 files):
- jof-3344561-supplementary.pdf
